# Supplementary material for: Evaluation of the Biological Activity of Hydrogel with Cornus mas L. Extract and Its Potential Use in Dermatology and Cosmetology
Source: Molecules. 2023 Nov 1;28(21):7384. doi: 10.3390/molecules28217384 (PMC10648276; doi:10.3390/molecules28217384)
Supplement: Supplementary file 1 [file molecules-28-07384-s001.zip]

Archive with 1 entries (1 files):
- molecules-2665253-supplementary.pdf
